# Supplementary material for: Correlation between Previous Antibiotic Exposure and COVID-19 Severity. A Population-Based Cohort Study
Source: Antibiotics (Basel). 2021 Nov 8;10(11):1364. doi: 10.3390/antibiotics10111364 (PMC8615228; doi:10.3390/antibiotics10111364)
Supplement: Supplementary file 1 [file antibiotics-10-01364-s001.zip]

Archive with 1 entries (1 files):
- antibiotics-1396673-supplementary.pdf
